# Supplementary material for: Altered Cord Blood Lipid Concentrations Correlate with Birth Weight and Doppler Velocimetry of Fetal Vessels in Human Fetal Growth Restriction Pregnancies
Source: Cells. 2022 Oct 2;11(19):3110. doi: 10.3390/cells11193110 (PMC9562243; doi:10.3390/cells11193110)
Supplement: Supplementary file 1 [file cells-11-03110-s001.zip]

Archive with 11 entries (10 files):
- Final Supplementary Tables/
- Final Supplementary Tables/Suppl Table S4.pdf
- Final Supplementary Tables/Suppl Table S5.pdf
- Final Supplementary Tables/Suppl Table S7.pdf
- Final Supplementary Tables/Suppl Table S6.pdf
- Final Supplementary Tables/Suppl Table S2.pdf
- Final Supplementary Tables/Suppl Table S3.pdf
- Final Supplementary Tables/Suppl Table S10.pdf
- Final Supplementary Tables/Suppl Table S1.pdf
- Final Supplementary Tables/Suppl Table S8.pdf
- Final Supplementary Tables/Suppl Table S9.pdf
